# Supplementary material for: Fabrication of Ordered Mesoporous Silica/Polyethersulfone Mixed-Matrix Membranes for Improved Removal of Middle-Molecule Toxins Within Hemodialysis
Source: Membranes (Basel). 2026 Jul 21;16(7):250. doi: 10.3390/membranes16070250 (PMC13413485; doi:10.3390/membranes16070250)
Supplement: Supplementary file 1 [file membranes-16-00250-s001.zip]

Archive with 1 entries (1 files):
- membranes-4373640-supplementary.pdf
